# Supplementary material for: A comparison of antigen-specific T cell responses induced by six novel tuberculosis vaccine candidates
Source: PLoS Pathog. 2019 Mar 4;15(3):e1007643. doi: 10.1371/journal.ppat.1007643 (PMC6417742; doi:10.1371/journal.ppat.1007643)
Supplement: S1 Table — (XLSX) [file ppat.1007643.s010.xlsx]

## Sheet: Sheet1
Vaccine	M.tb infection status	Count
		Any time point	Pre-vaccination time point	Memory time point (final time point in each trial)	Memory time point (CD4 response profile)
AERAS-402	Uninfected	9	9	9	9
H56:IC31	Uninfected	15	13	15	14
	Infected	12	12	11	11
M72/AS01E	Uninfected	37	18	37	37
	Infected	46	42	45	45
MVA85A	Uninfected	12	4	12	12
	Infected	12	12	12	10
H1:IC31	Uninfected	34	27	34	33
	Infected	24	24	24	24
ID93+GLA-SE	Uninfected	10	6	10	10
	Infected	14	12	11	11
BCG	Infected	27	27	27	27
No vaccine1	Infected	21	21	21	21
1We also included the T cell response to natural M.tb infection, assessed by stimulation of whole blood from 21 QFT+ donors
with a peptide pool (megapool) of the 122 most immunogenic peptides in M.tb [19], as a comparator.
